# Supplementary material for: Evidence to inform biopharmaceutical policy: call for research on the impact of public policies on investment in drug development
Source: Health Aff Sch. 2024 Oct 10;2(12):qxae129. doi: 10.1093/haschl/qxae129 (PMC11631377; doi:10.1093/haschl/qxae129)
Supplement: qxae129_Supplementary_Data [file qxae129_supplementary_data.zip]

Archive with 3 entries (3 files):
- HA Kirsten Axelsen coi_disclosure.docx
- HA Sandra Stephen coi_disclosure.docx
- coi_disclosure.docx
